# Supplementary material for: Improving the Screen Exploration of Smartphones Using Haptic Icons for Visually Impaired Users
Source: Sensors (Basel). 2021 Jul 24;21(15):5024. doi: 10.3390/s21155024 (PMC8347385; doi:10.3390/s21155024)
Supplement: Supplementary file 1 [file sensors-21-05024-s001.zip]

Archive with 16 entries (16 files):
- 16 - Camera.wav
- 01 - Internet.wav
- 02 - Facebook.wav
- 03 - Twitter.wav
- 04 - SMS.wav
- 05 - Clock.wav
- 06 - PlayStore.wav
- 07 - Hangouts.wav
- 08 - Calculator.wav
- 09 - Linkedin.wav
- 10 - GooglePlus.wav
- 11 - Whatsapp.wav
- 12 - Email.wav
- 13 - Calendar.wav
- 14 - Line.wav
- 15 - Phone.wav
